# Supplementary material for: Human odour thresholds are tuned to atmospheric chemical lifetimes
Source: Philos Trans R Soc Lond B Biol Sci. 2020 Apr 20;375(1800):20190274. doi: 10.1098/rstb.2019.0274 (PMC7209931; doi:10.1098/rstb.2019.0274)
Supplement: Table S1 [file rstb20190274supp1.ods]

## Sheet: Sheet1
	CAS	OTV		Rate Constant OH	Source	Other Information	Lifetime OH [d]	Rate Constant O3	Source	Lifetime OH + O3	Mass [g/mol]	Vapor Pressure [mmHg]
Geosmin	19700-21-1	0.0000065	Alcohols								182.3100	0.0021
p-cresol	1319-77-3	0.000054	Alcohols	4.40E-11	Atkinson, R.; 1986; Chem. Rev.		0.2630				108.1400	0.1100
m-cresol	1319-77-3	0.0001	Alcohols	5.16E-11	Semadeni, M. et al.; 1995; Int. J. Chem. Kinet.		0.2243				108.1400	0.1100
o-cresol	1319-77-3	0.00028	Alcohols	4.10E-11	Atkinson, R.; 1986; Chem. Rev.		0.2823				108.1400	0.1800
n-decanol	112-30-1	0.00077	Alcohols								158.2800	0.0085
n-nonanol	143-08-8	0.0009	Alcohols								144.2600	0.0227
Isopentanol	121-51-3	0.0017	Alcohols	1.51E-11	Mellouki, A. et al.; 2004; Phys. Chem. Chem. Phys.		0.7665				88.1480	2.3700
n-octanol	111-87-5	0.0027	Alcohols	1.44E-11	Nelson, L. et al.; 1990; Int. J. Chem. Kinet.		0.8038				130.2300	0.0794
n-heptanol	111-70-6	0.0048	Alcohols	1.36E-11	Wallington, T.J. et al.; 1988; Int. J. Chem. Kinet.		0.8510				116.1800	0.2163
Phenol	108-95-2	0.0056	Alcohols	2.80E-11	Rinke, M. et al.; 1984; Ber. Bunsenges. Phys. Chem.		0.4134				94.1100	0.3500
n-hexanol	111-27-3	0.006	Alcohols	1.24E-11	Wallington, T.J. et al.; 1988; Int. J. Chem. Kinet.		0.9334				102.1620	0.9280
Isooctanol	26952-21-6	0.0093	Alcohols								130.2300	0.3440
Isobutanol	78-83-1	0.011	Alcohols	9.68E-12	Pang, G.A. et al.; 2012; J. Phys. Chem. A		1.1957				74.1220	10.4000
n-butanol	71-36-3	0.038	Alcohols	8.48E-12	Atkinson, R. et al.; 2001; Summary of Evaluated Kinetic and Photochemical Data for Atmospheric Chemistry		1.3649				74.1200	7.0000
tert. Pentanol	75-85-4	0.088	Alcohols								88.1500	16.7000
n-propanol	71-23-8	0.094	Alcohols	5.82E-12	Atkinson, R. et al.; 2001; Summary of Evaluated Kinetic and Photochemical Data for Atmospheric Chemistry		1.9887				60.0900	21.0000
n-pentanol	71-41-0	0.1	Alcohols	1.08E-11	Wallington T.J. et al.; 1987; Int. J. Chem. Kinet.	at 296 K	1.0717				88.1500	2.2000
sec. Butanol	78-92-2	0.22	Alcohols	8.70E-12	Atkinson, R. et al.; 2001; Summary of Evaluated Kinetic and Photochemical Data for Atmospheric Chemistry		1.3304				74.1200	18.3000
sec. Pentanol	6032-29-7	0.29	Alcohols	1.18E-11	Wallington, T.J. et al.; 1988; Int. J. Chem. Kinet.		0.9809				88.1480	8.7700
Ethanol	64-17-5	0.52	Alcohols	3.88E-12	Picquet, B. et al.; 1999; Int. J. Chem. Kinet.		2.9830				46.0700	59.3000
tert. Butanol	75-65-0	4.5	Alcohols	1.11E-12	Wu, H. et al.; 2003; Int. J. Chem. Kinet.		10.4271				74.1220	40.7000
Isopropanol	67-63-0	26	Alcohols	5.12E-12	Atkinson, R. et al.; 1997; J. Phys. Chem. Ref. Data		2.2606				60.1000	45.4000
Methanol	67-56-1	33	Alcohols	9.00E-13	Picquet, B. et al.; 1999; Int. J. Chem. Kinet.		12.8601				32.0400	127.0000
n-octylaldehyde	124-13-0	0.00001	Aldehydes								128.2150	2.0680
Isovaleraldehyde	590-86-3	0.0001	Aldehydes	2.71E-11	Kerr, J.A. et al.; 1981; Environ. Sci. Technol.		0.4271				86.1300	50.0000
n-heptylaldehyde	111-71-7	0.00018	Aldehydes	2.96E-11	Albaladejo, J. et al.; 2002; Atmos. Environ.		0.3910				114.1800	3.5200
n-hexylaldehyde	66-25-1	0.00028	Aldehydes	2.80E-11	Jimenez, E. et al.; 2007; Atmos. Chem. Phys.		0.4134				100.1600	11.3000
n-nonylaldehyde	124-19-6	0.00034	Aldehydes	3.60E-11	Julia Hurst Bowman et al.; 2003; Environ. Sci. Technol		0.3215				142.2400	0.3700
Isobutylaldehyde	78-84-2	0.00035	Aldehydes								72.1100	173.0000
n-decylaldehyde	112-31-2	0.0004	Aldehydes								156.2000	0.1030
n-valeraldehyde	110-62-3	0.00041	Aldehydes	2.61E-11	D'Anna, B. et al.; 2001; Phys. Chem. Chem. Phys.		0.4435				86.1300	31.8000
n-butylaldehyde	123-72-8	0.00067	Aldehydes	2.38E-11	Atkinson, R. et al.; 2001; Summary of Evaluated Kinetic and Photochemical Data for Atmospheric Chemistry		0.4863				72.1100	111.0000
Propionaldehyde	123-38-6	0.001	Aldehydes	1.90E-11	D'Anna, B. et al.; 2001; Phys. Chem. Chem. Phys.		0.6092				58.0800	317.0000
Acetaldehyde	75-07-0	0.0015	Aldehydes	1.50E-11	Zhu, L. et al.; 2008; Int. J. Chem. Kinet.		0.7716				44.0500	902.0000
Acrolein	107-02-8	0.0036	Aldehydes	1.96E-11	Atkinson, R.; 1985; Chem. Rev.		0.5905				56.0600	274.0000
Methacrolein	78-85-3	0.0085	Aldehydes	3.07E-11	Atkinson, R.; 1985; Chem. Rev.		0.3770				70.0900	155.0000
Crotonaldehyde	123-73-9	0.023	Aldehydes								70.0900	30.0000
Formaldehyde	50-00-0	0.5	Aldehydes	8.48E-12	Sivakumaran, V. et al.; 2003; Phys. Chem. Chem. Phys.		1.3649				30.0300	3.8900
1-nonene	124-11-8	0.00054	Aliphatic hydrocarbons	4.32E-11	Aschmann, Sara M. et al.; 2008; Phys. Chem. Chem. Phys		0.2679	1.54E-17	Protczak, A. et al.; 2002; ESPR - Environ Sci & Pollut Res	0.2345	126.2400	5.4000
1-octene	111-66-0	0.001	Aliphatic hydrocarbons	4.14E-11	Aschmann, Sara M. et al.; 2008; Phys. Chem. Chem. Phys		0.2796	1.01E-17	Mason, S. A. et al.; 2009; J. Phys. Chem. A	0.2547	112.2400	17.4000
Tetralin	119-64-2	0.0093	Aliphatic hydrocarbons								132.2100	0.3680
isoprene	78-79-5	0.048	Aliphatic hydrocarbons	1.00E-10	Atkinson, R.; 1986; Chem. Rev.		0.1157	1.29E-17	Grosjean, E. et al.; 1996; Int. J. Chem. Kinet.	0.1101	68.1200	550.0000
1-pentene	109-67-1	0.1	Aliphatic hydrocarbons	3.13E-11	Atkinson, R et al.; 1984; Int. J. Chem. Kinet.		0.3698	1.07E-17	Japar, S.M. et al.; 1974; J. Phys. Chem.	0.3253	70.1300	635.0000
2-methylheptane	592-27-8	0.11	Aliphatic hydrocarbons								114.2300	20.7000
n-dodecane	112-40-3	0.11	Aliphatic hydrocarbons	1.39E-11	Sivaramakrishnan, R. et al.; 2009; J. Phys. Chem. A		0.8327				170.3300	0.1350
1-hexene	592-41-6	0.14	Aliphatic hydrocarbons	3.68E-11	Atkinson, R et al.; 1984; Int. J. Chem. Kinet.		0.3145	1.11E-17	Japar, S.M. et al.; 1974; J. Phys. Chem.	0.2807	84.1600	153.0000
methylcyclohexane	108-87-2	0.15	Aliphatic hydrocarbons	1.10E-11	Baulch, D.L. et al.; 1986; J. Phys. Chem. Ref. Data		1.0522				98.1860	46.0000
1,3-butadiene	106-99-0	0.23	Aliphatic hydrocarbons	6.65E-11	Atkinson, R. et al.; 1984; Int. J. Chem. Kinet.		0.1740	6.24E-18	Treacy, J. et al.; 1992; Ber. Bunsenges. Phys. Chem.	0.1677	54.0900	2.0520
n-butylene	106-98-9	0.36	Aliphatic hydrocarbons	3.13E-11	Atkinson, R. et al.; 1984; Int. J. Chem. Kinet.		0.3698	9.85E-18	Greene, C. R. et al.; 1992; International Journal of Chemical Kinetics	0.3284	56.1100	2253.0000
1-heptene	592-76-7	0.37	Aliphatic hydrocarbons	3.97E-11	Atkinson, R. et al.; 1984; Int. J. Chem. Kinet.		0.2915	1.05E-17	Mason, S. A. et al.; 2009; J. Phys. Chem. A	0.2636	98.1900	59.3000
3-ethylpentane	617-78-7	0.37	Aliphatic hydrocarbons								100.2000	57.9000
2,3 dimethylbutane	79-29-8	0.42	Aliphatic hydrocarbons	5.44E-12	Sivaramakrishnan, R. et al.; 2009; J. Phys. Chem. A		2.1276				100.2000	235.0000
2-methylhexane	591-76-4	0.42	Aliphatic hydrocarbons	6.72E-12	Sprengnether, Michele M. et al.; 2009; J. Phys. Chem. A		1.7223				86.1800	66.0000
n-decane	124-18-5	0.62	Aliphatic hydrocarbons	1.11E-11	Sivaramakrishnan, R. et al.; 2009; J. Phys. Chem. A		1.0427				142.2900	1.4300
2,2,4-trimethylpentane	540-84-1	0.67	Aliphatic hydrocarbons	3.73E-12	Atkinson R. at al.; 1979; Advances in Photochemistry		3.1030				114.2200	49.3000
n-heptane	142-82-5	0.67	Aliphatic hydrocarbons	6.73E-12	Sivaramakrishnan, R. et al.; 2009; J. Phys. Chem. A		1.7198				100.2000	46.0000
3-methylhexane	589-34-4	0.84	Aliphatic hydrocarbons	6.54E-12	Sprengnether, Michele M. et al.; 2009; J. Phys. Chem. A		1.7697				100.2000	61.5000
n-undecane	1120-21-4	0.87	Aliphatic hydrocarbons	1.25E-11	Sivaramakrishnan, R. et al.; 2009; J. Phys. Chem. A		0.9259				156.3100	0.4120
2,2,5-trimethylhexane	3522-94-9	0.9	Aliphatic hydrocarbons								128.2550	16.6000
2,4-dimethylpentane	108-08-7	0.94	Aliphatic hydrocarbons	5.63E-12	Wilson, E.W. et al.; 2006; J. Phys. Chem. A		2.0558				100.2000	79.4000
2-methylbutane	78-78-4	1.3	Aliphatic hydrocarbons	3.65E-12	Wilson, E.W. et al.; 2006; J. Phys. Chem. A		3.1710				72.1500	689.0000
n-pentane	109-66-0	1.4	Aliphatic hydrocarbons	3.92E-12	Sivaramakrishnan, R. et al.; 2009; J. Phys. Chem. A		2.9526				72.1500	514.0000
3-methylheptane	589-81-1	1.5	Aliphatic hydrocarbons								114.2300	19.6000
n-hexane	110-54-3	1.5	Aliphatic hydrocarbons	5.38E-12	Sivaramakrishnan, R. et al.; 2009; J. Phys. Chem. A		2.1513				86.1800	151.0000
4-methylheptane	589-53-7	1.7	Aliphatic hydrocarbons								114.2300	20.5000
methylcyclopentane	96-37-7	1.7	Aliphatic hydrocarbons	7.65E-12	Sprengnether, Michele M. et al.; 2009; J. Phys. Chem. A		1.5130				84.1600	138.0000
n-octane	111-65-9	1.7	Aliphatic hydrocarbons	7.43E-12	Wilson, E.W. et al.; 2006; J. Phys. Chem. A		1.5577				114.2300	14.1000
n-nonane	111-84-2	2.2	Aliphatic hydrocarbons	9.70E-12	Sivaramakrishnan, R. et al.; 2009; J. Phys. Chem. A		1.1932				128.2000	4.4500
n-cyclohexane	110-82-7	2.5	Aliphatic hydrocarbons	6.38E-12	Wilson, E.W. et al.; 2006; J. Phys. Chem. A		1.8141				84.1600	96.9000
2,3-dimethylpentane	565-59-3	4.5	Aliphatic hydrocarbons	6.46E-12	Wilson, E.W. et al.; 2006; J. Phys. Chem. A		1.7917				100.2000	68.9000
2-methylpentane	107-83-5	7	Aliphatic hydrocarbons	5.42E-12	Wilson, E.W. et al.; 2006; J. Phys. Chem. A		2.1354				86.1800	211.0000
3-methylpentane	96-14-0	8.9	Aliphatic hydrocarbons	5.85E-12	Wilson, E.W. et al.; 2006; J. Phys. Chem. A		1.9785				86.1800	190.0000
2-methylpropane	75-28-5	10	Aliphatic hydrocarbons	2.12E-12	Wilson, E.W. et al.; 2006; J. Phys. Chem. A		5.4595				58.1200	2.3080
propylene	115-07-1	13	Aliphatic hydrocarbons	2.63E-11	Atkinson, R.; 1986; Chem. Rev.		0.4401	1.01E-17	Greene, C. R. et al.; 1992; International Journal of Chemical Kinetics	0.3815	42.0800	8590.0000
2,2 dimethylbutane	75-83-2	20	Aliphatic hydrocarbons	2.23E-12	Atkinson, R. et al.; 2003; Atmos. Chem. Phys.		5.1902				86.1800	319.0000
2,2-dimethylpentane	590-35-2	38	Aliphatic hydrocarbons								100.2000	105.0000
n-butane	109-97-8	1200	Aliphatic hydrocarbons	2.36E-12	Atkinson, R. et al.; 2003; Atmos. Chem. Phys.		4.9043				58.1200	1820.0000
Propane	74-98-6	1500	Aliphatic hydrocarbons	1.10E-12	Kozlov, S.N. et al.; 2003; J. Phys. Chem. A		10.5219				44.1000	7150.0000
p-diethylbenzene	105-05-5	0.00039	Aromatic hydrocrbons								132.2140	1.0600
n-propylbenzene	103-65-1	0.0038	Aromatic hydrocrbons	5.71E-12	Atkinson, R.; 1986; Chem. Rev.		2.0270				120.2000	3.4200
p-ethyltoluene	622-96-8	0.0083	Aromatic hydrocrbons	1.36E-11	Tomohiro, O. et al.; 1985; Bull. Chem. Soc. Jpn.		0.8510				120.2000	3.0000
isopropylbenzene / cumene	98-82-8	0.0084	Aromatic hydrocrbons	7.79E-12	Ravishankara, A.R. et al.; 1978; Int. J. Chem. Kinet.		1.4858				120.2000	4.5000
n-butylbenzene	104-51-8	0.0085	Aromatic hydrocrbons								134.2200	1.0600
o-diethylbenzene	135-01-3	0.0094	Aromatic hydrocrbons								132.2140	1.0500
1,2,3,4-tetramethylbenzene	488-23-3	0.011	Aromatic hydrocrbons								132.2140
m-ethyltoluene	620-14-4	0.018	Aromatic hydrocrbons	2.24E-11	Tomohiro, O. et al.; 1985; Bull. Chem. Soc. Jpn.		0.5167				120.2000	3.0400
styrene	100-42-5	0.035	Aromatic hydrocrbons	5.30E-11	Chiorboli, C. et al.; 1982; Phys. Chem. Behav. Atmos. Pollut. Proc. Eur. Symp.		0.2184	2.16E-17	Atkinson, R. et al.; 1982; International Journal of Chemical Kinetics	0.1878	104.1500	6.4000
m-Xylene	108-38-3	0.041	Aromatic hydrocrbons	2.45E-11	Atkinson, R.; 1986; Chem. Rev.		0.4724				106.1600	8.2900
p-Xylene	106-42-3	0.058	Aromatic hydrocrbons	1.52E-11	Atkinson, R.; 1986; Chem. Rev.		0.7615				106.1600	8.8400
m-diethylbenzene	141-93-5	0.07	Aromatic hydrocrbons								132.2140	1.1300
o-ethyltoluene	611-14-3	0.074	Aromatic hydrocrbons	1.32E-11	Tomohiro, O. et al.; 1985; Bull. Chem. Soc. Jpn.		0.8768				120.2000	2.6100
1,2,4-trimethylbenzene	95-63-6	0.12	Aromatic hydrocrbons	3.16E-11	Bohn, B. et al.; 2012; Phys. Chem. Chem. Phys.		0.3663				120.2000	2.1000
Ethylbenzene	100-41-4	0.17	Aromatic hydrocrbons	7.51E-12	Atkinson, R.; 1986; Chem. Rev.		1.5412				106.1700	9.6000
mesitylene	108-67-8	0.17	Aromatic hydrocrbons	5.98E-11	Bohn, B. et al.; 2012; Phys. Chem. Chem. Phys.		0.1935				120.2000	2.4800
toluene	108-88-3	0.33	Aromatic hydrocrbons	6.16E-12	Atkinson, R.; 1986; Chem. Rev.		1.8789				92.1400	28.4000
o-Xylene	95-47-6	0.38	Aromatic hydrocrbons	1.47E-11	Atkinson, R.; 1986; Chem. Rev.		0.7874				106.1600	6.6100
Benzene	71-43-2	2.7	Aromatic hydrocrbons	1.28E-12	Atkinson, R.; 1986; Chem. Rev.		9.0422				78.1100	94.8000
chlorine	7782-50-5	0.049	Chlorine-containing compounds	6.08E-14	Gilles, M.K. et al.; 1999; Int. J. Chem. Kinet.		190.3631				70.9000	5830.0000
tetrachloroethylene	127-18-4	0.77	Chlorine-containing compounds	1.68E-13	DeMore, W.B. et al.; 1997; JPL Publication		68.8933	1.00E-21	Atkinson, R. et al.; 1997; J. Phys. Chem. Ref. Data	68.7297	165.8300	18.5000
chloroform	67-66-3	3.8	Chlorine-containing compounds	1.02E-13	Atkinson, R. et al.; 2001; Summary of Evaluated Kinetic and Photochemical Data for Atmospheric Chemistry; just for reaction to CCl3 + H2O		113.4713				119.3800	197.0000
trichloroethylene	79-01-6	3.9	Chlorine-containing compounds	2.22E-12	DeMore, W.B. et al.; 1997; JPL Publication		5.2135	5.00E-20	Atkinson, R. et al.; 2001; Summary of Evaluated Kinetic and Photochemical Data for Atmospheric Chemistry	5.1670	131.4000	69.0000
carbon tetrachloride	56-23-5	4.6	Chlorine-containing compounds	4.45E-16	DeMore, W.B. et al.; 1997; JPL Publication		26009.1552				153.8200	115.0000
methylene chloride	75-09-2	160	Chlorine-containing compounds	1.23E-13	Atkinson, R. et al.; 2001; Summary of Evaluated Kinetic and Photochemical Data for Atmospheric Chemistry; just for reaction to CHCl2+ H2O		94.0982				84.9300	435.0000
Ethyl isovalerate	108-64-5	0.000013	Esters								130.1870	8.3000
Ethyl isobutyrate	97-62-1	0.000022	Esters								116.1600
Ethyl n-butyrate	105-54-4	0.00004	Esters	4.90E-12	Wellington, Timothy J. et al.; 1988; Int. J. Chem. Kinet.	at 296 K	2.3621				116.1600	12.8000
n-propyl isovalerate	557-00-6	0.000056	Esters								114.2140	2.5900
Ethyl n-valerate	539-82-2	0.00011	Esters								130.1870	4.8000
n-ethyl acrylate	140-88-5	0.00026	Esters	1.67E-11	Teruel, M.A. et al.; 2006; Atmos. Environ.		0.6931				100.1170	38.6000
n-butyl acrylate	141-32-2	0.00055	Esters	2.17E-11	Blanco, M.B. et al.; 2009; J. Phys. Chem. A		0.5334				128.1700	5.4500
isobutyl acrylate	106-63-8	0.0009	Esters								128.1700	8.0700
isobutyl n-butyrate	539-90-2	0.0016	Esters								144.2140
n-hexyl acetate	142-92-7	0.0018	Esters								144.2140	1.3200
Methyl isobutyrate	547-63-7	0.0019	Esters								102.1330	49.3000
n-propyl isobutyrate	644-49-5	0.002	Esters								130.1800	8.4000
Methyl isovalerate	556-24-1	0.0022	Esters								116.1600
Methyl n-valerate	624-24-8	0.0022	Esters	5.02E-12	Schutze, N. et al.; 2010; Atmos. Environ.		2.3056				116.1600	19.1000
sec. Butyl acetate	105-46-4	0.0024	Esters	5.65E-12	Wellington, Timothy J. et al.; 1988; International Journal of Chemical Kinetics	at 296 K	2.0485				116.1600	17.0000
n-propyl n-valerate	141-06-0	0.0033	Esters								144.2140
Methyl acrylate	96-33-3	0.0035	Esters	1.29E-11	Teruel, M.A. et al.; 2006; Atmos. Environ.		0.8972				86.0900	86.6000
isopropyl propionate	637-78-5	0.0041	Esters								116.1600	22.5000
n-butyl n-butyrate	109-21-7	0.0048	Esters	1.06E-11	Wellington, Timothy J. et al.; 1988; Int. J. Chem. Kinet.	at 296 K	1.0919				144.2140	1.8100
isobutyl isovalerate	589-59-3	0.0052	Esters								158.2410	1.8400
isopropyl n-butyrate	638-11-9	0.0062	Esters								130.1800
Ethyl propionate	105-37-3	0.007	Esters	2.14E-12	Wellington, Timothy J. et al.; 1988; Int. J. Chem. Kinet.	at 296 K	5.4084				102.1330	35.9000
Methyl n-butyrate	623-42-7	0.0071	Esters	3.55E-12	Schutze, N. et al.; 2010; Atmos. Environ.		3.2603				102.1330	32.3000
isobutyl acetate	110-19-0	0.008	Esters	6.54E-12	Le Calve, S. et al.; 1997; Int. J. Chem. Kinet.	reaction to H2O + other	1.7697				116.1600	17.8000
n-propyl n-butyrate	105-66-8	0.011	Esters	7.41E-12	Wellington, Timothy J. et al.; 1988; Int. J. Chem. Kinet.	at 296 K	1.5620				144.2140	5.9500
n-butyl isovalerate	109-19-3	0.012	Esters								158.2410
n-butyl acetate	123-86-4	0.016	Esters	5.10E-12	Picquet, B. et al.; 1998; Int. J. Chem. Kinet.		2.2694				116.1600	11.5000
isobutyl propionate	540-42-1	0.02	Esters								130.1800	6.4700
n-butyl isobutyrate	97-87-0	0.022	Esters								144.2140
isopropyl isobutyrate	617-50-5	0.035	Esters								130.1800	16.0000
n-butyl propionate	590-42-1	0.036	Esters								130.1800	4.4200
2-ethoxyethyl acetate	111-15-9	0.049	Esters	1.21E-11	Sidebottom, H.W. et al.; 2004; J. Phys. Chem. A		0.9565				132.1590	2.3400
n-propyl propionate	106-36-5	0.058	Esters	4.13E-12			2.8024				116.1600	13.9000
tert. Butyl acetate	540-88-5	0.071	Esters	5.60E-13	Picquet, B. et al.; 1998; Int. J. Chem. Kinet.		20.6680				116.1600	47.0000
isobutyl isobutyrate	97-85-8	0.075	Esters								144.2140	4.3300
n-butyl formate	592-84-7	0.087	Esters	3.82E-12	Le Calve, S. et al.; 1997; J. Phys. Chem. A		3.0299				102.1330	28.9000
Methyl propionate	554-64-8	0.098	Esters	8.82E-13	Le Calve, S. et al.; 1997; J. Phys. Chem. A		13.1225				88.1100	84.0400
isopropyl ethanoate	108-21-4	0.16	Esters								102.1330	60.3700
methyl methacrylate	80-62-6	0.21	Esters	3.90E-11	Teruel, M.A. et al.; 2006; Atmos. Environ.		0.2968				100.1210	38.5000
n-propyl acetate	109-60-4	0.24	Esters	3.50E-12	Picquet, B. et al.; 1998; Int. J. Chem. Kinet.		3.3069				102.1330	35.9000
isopropyl formate	625-55-8	0.29	Esters	2.40E-12	Pimentel, A.S. et al.; 2010; Int. J. Chem. Kinet.		4.8225				88.1100	138.0000
2-methylpropyl formate	542-55-2	0.49	Esters								102.1330	40.1000
Ethyl acetate	141-78-6	0.87	Esters	1.69E-12	Picquet, B. et al.; 1998; Int. J. Chem. Kinet.		6.8486				88.1100	93.2000
n-propyl formate	110-74-7	0.96	Esters	1.90E-12	Le Calve, S. et al.; 1997; J. Phys. Chem. A		6.0916				88.1100	82.6000
Methyl acetate	79-20-9	1.7	Esters	3.41E-13	Wellington, Timothy J. et al.; 1988; Int. J. Chem. Kinet.	at 296 K	33.9416				74.0800	216.0000
Ethyl formate	109-94-4	2.7	Esters	9.65E-13	Szilagyi, I. et al.; 2004; Z. Phys. Chem.		11.9939				74.0800	245.0000
Methyl formate	107-31-3	130	Esters	1.82E-13	Le Calve, S. et al.; 1997; Int. J. Chem. Kinet.		63.5938				60.0500	586.0000
2-n-Butoxyethanol	111-76-2	0.043	Ethers								118.1700	0.8800
1-Butoxy-2-propanol	5131-66-8	0.16	Ethers								132.2000
2-Ethoxyethanol	110-80-5	0.58	Ethers								90.0420	5.3100
Diacetyl	431-03-8	0.00005	Ketones	2.48E-13	Dagaut, P. et al.; 1988; J. Phys. Chem.		46.6697				86.0892	56.8000
Methyl isoamyl ketone	110-12-3	0.0021	Ketones	1.18E-11	Le Calve, S. et al.; 1998; J. Phys. Chem. A		0.9809				114.1900	5.7700
Methyl n-amyl ketone	110-43-0	0.0068	Ketones	1.17E-11	Atkinson, R. et al.; 2000; Environ. Sci. Technol.		0.9892				114.1900	3.8500
Methyl n-butyl ketone	591-78-6	0.024	Ketones	1.13E-10	Zhou, S.M. et al.; 2006; J. Phys. Chem. A		0.1024				100.1600	11.6000
Methyl sec. Butyl ketone	565-61-7	0.024	Ketones	6.87E-12	Tuazon, E.C. et al.; 2003; Int. J. Chem. Kinet.		1.6847				100.1600	11.6000
Methyl n-propyl ketone	107-87-9	0.028	Ketones	3.53E-12	Jimenez, E. et al.; 2005; Environ. Sci. Technol.		3.2788				86.1300	35.4000
Methyl tert. Butyl ketone	75-97-8	0.043	Ketones	1.21E-12	Wallington, Timothy J. et al.; 1987; J. Phys. Chem.		9.5654				100.1600	31.5000
Methyl isobutyl ketone	108-10-1	0.17	Ketones	1.25E-11	Le Calve, S. et al.; 1998; J. Phys. Chem. A		0.9259				100.1600	19.9000
Methyl ethyl ketone	78-93-3	0.44	Ketones	1.20E-12	Atkinson, R. et al.; 2001; Summary of Evaluated Kinetic and Photochemical Data for Atmospheric Chemistry		9.6451				72.1100	90.6000
Methyl isopropyl ketone	563-80-4	0.5	Ketones	3.02E-12	Le Calve, S. et al.; 1998; J. Phys. Chem. A		3.8325				86.1300	52.5000
Acetone	67-64-1	42	Ketones	1.94E-13	Raff, J.D. et al.; 2005; J. Phys. Chem. A		59.6602				58.0800	232.0000
Skatole	83-34-1	0.0000056	Nitrogen-containing compounds								131.1700	0.0050
Trimethylamine	75-50-3	0.000032	Nitrogen-containing compounds	6.11E-11	Atkinson, R. et al.; 1978; J. Chem. Phys.		0.1894				59.1100	1610.0000
Indole	120-72-9	0.0003	Nitrogen-containing compounds	1.54E-10	Atkinson, R. et al.; 1995; Atmos. Environ.		0.0752				117.1500	0.0122
isobutylamine		0.0015	Nitrogen-containing compounds								73.1400	138.0000
Triethylamine	121-44-8	0.0054	Nitrogen-containing compounds								101.1900	57.0700
isopropylamine	75-31-0	0.025	Nitrogen-containing compounds								59.1100	579.6000
n-ethyl-o-toluidine	94-68-8	0.026	Nitrogen-containing compounds								135.2100
Dimethylamine	124-40-3	0.033	Nitrogen-containing compounds	6.62E-11	Atkinson, R. et al.; 1978; J. Chem. Phys.		0.1748				45.0800	1520.0000
Methylamine	74-89-5	0.035	Nitrogen-containing compounds	2.20E-11	Atkinson, R. et al.; 1977; J. Chem. Phys.		0.5261				31.0500	2650.0000
Ethylamine	75-04-7	0.046	Nitrogen-containing compounds	2.77E-11	Atkinson, R. et al.; 1978; J. Chem. Phys.		0.4178				45.0800	1050.0000
Diethylamine	109-89-7	0.048	Nitrogen-containing compounds								73.1400	237.0000
n-propylamine	107-10-8	0.061	Nitrogen-containing compounds								59.1100	310.0000
Pyridine	110-86-1	0.063	Nitrogen-containing compounds	5.31E-13	Yeung, L.Y. et al.; 2003; J. Phys. Chem. A		21.7967				79.1000	20.8000
Nitrogen dioxide	10102-44-0	0.12	Nitrogen-containing compounds	1.40E-11	Sadanaga, Y. et al.; 2006; Chem. Phys. Lett.		0.8267				30.0100	900.0000
n-butylamine	109-73-9	0.17	Nitrogen-containing compounds								73.1400	92.9000
sec. Butylamine	13952-84-6	0.17	Nitrogen-containing compounds								73.1400	178.0000
tert. Butylamine	75-64-9	0.17	Nitrogen-containing compounds								73.1400	372.0000
Ammonia	7664-41-7	1.5	Nitrogen-containing compounds	1.60E-13	Atkinson, R. et al.; 2004; Atmos. Chem. Phys.	reaction to H2O+NH2	72.3380				17.0310	7500.0000
Methacrylonitrile	126-98-7	3	Nitrogen-containing compounds								67.0900	71.2000
Acrylonitrile	107-13-1	8.8	Nitrogen-containing compounds	4.04E-12	Harris, G.W. et al.; 1981; Chem. Phys. Lett.		2.8649				53.0600	109.0000
Acetonitrile	75-05-8	13	Nitrogen-containing compounds	2.16E-14	Atkinson, R. et al.; 2001; Summary of Evaluated Kinetic and Photochemical Data for Atmospheric Chemistry		535.8368				41.0500	88.8000
n-valeric acid	109-52-4	0.000037	Oranic acids								102.1330	0.1960
Isovaleric acid	503-74-2	0.000078	Oranic acids								102.1317	0.4400
n-butyric acid	107-92-6	0.00019	Oranic acids	1.79E-12	Zetzsch, C. et al.; 1982; Phys. Chem. Behav. Atmos. Pollut. Proc. Eur. Symp.		6.4660				88.1100	1.6500
isohexanoic acid	646-07-1	0.0004	Oranic acids								116.1600
n-hexanoic acid	142-62-1	0.0006	Oranic acids								116.1600	0.0435
isobutyric acid	79-31-2	0.0015	Oranic acids	2.06E-12	Dagaut, P. et al.; 1988; J. Phys. Chem.		5.6185				88.1100	1.8100
Propionic acid	79-09-4	0.0057	Oranic acids	1.20E-12	Atkinson, R. et al.; 2001; Summary of Evaluated Kinetic and Photochemical Data for Atmospheric Chemistry		9.6451				74.0800	3.5300
Acetic acid	64-19-7	0.006	Oranic acids	8.00E-13	Atkinson, R. et al.; 2001; Summary of Evaluated Kinetic and Photochemical Data for Atmospheric Chemistry		14.4676				60.0520	15.7000
Ozone	10028-15-6	0.0032	Oxygen-containing compounds								48.0000
2,5-dihydrofuran	1708-29-8	0.093	Oxygen-containing compounds								70.0900
Furan	110-00-9	9.9	Oxygen-containing compounds	4.04E-11	Atkinson, R.; 1986; Chem. Rev.		0.2865				68.0700	600.0000
isoamyl mercaptan	541-31-1	0.00000077	Sulfur-containing compounds								104.2110	23.2000
n-amyl mercaptan	110-66-7	0.00000078	Sulfur-containing compounds								104.2110	13.8000
n-butyl mercaptan	109-79-5	0.0000028	Sulfur-containing compounds	4.38E-11	Wine, P.H. et al.; 1984; Int. J. Chem. Kinet.		0.2642				90.1800	45.5000
isopropyl mercaptan	75-33-2	0.000006	Sulfur-containing compounds	4.23E-11	Wine, P.H. et al.; 1984; Int. J. Chem. Kinet.		0.2736				76.1600	277.3000
isobutyl mercaptan	513-53-1	0.0000068	Sulfur-containing compounds	4.18E-11	Wine, P.H. et al.; 1984; Int. J. Chem. Kinet.		0.2769				90.1800	74.1200
Ethyl mercaptan	75-08-1	0.0000087	Sulfur-containing compounds	4.65E-11	Atkinson, R.; 1986; Chem. Rev.		0.2489				62.1340	529.0000
n-propyl mercaptan	107-03-9	0.000013	Sulfur-containing compounds	4.59E-11	Wine, P.H. et al.; 1984; Int. J. Chem. Kinet.		0.2522				76.1600	154.2000
n-hexyl mercaptan	111-31-9	0.000015	Sulfur-containing compounds								118.2400	4.4970
tert. Butyl mercaptan	75-66-1	0.000029	Sulfur-containing compounds	3.52E-11	Wine, P.H. et al.; 1984; Int. J. Chem. Kinet.		0.3288				90.1800	181.0000
sec. Butyl mercaptan	513-44-0	0.00003	Sulfur-containing compounds	3.99E-11	Wine, P.H. et al.; 1984; Int. J. Chem. Kinet.		0.2901				90.1800	80.7100
Diethyl sulphide	110-81-6	0.000033	Sulfur-containing compounds	1.65E-11	Oksdath-Mansilla, G. et al.; 2009; Chem. Phys. Lett.		0.7015				90.1800	60.2000
Methyl Mercaptan	74-93-1	0.00007	Sulfur-containing compounds	3.32E-11	Atkinson, R.; 1986; Chem. Rev.		0.3486				48.1100	1510.0000
Methyl allyl sulphide	10152-76-8	0.00014	Sulfur-containing compounds	8.10E-11	Grosjean, D. et al.; 1992; Atmos. Environ. Part A		0.1429				88.1700
Allyl sulphide	592-88-1	0.00022	Sulfur-containing compounds								88.1700	9.2200
Diallyl sulphide	2179-57-9	0.00022	Sulfur-containing compounds								114.2000	9.2200
Hydrogen sulphide	7783.06.4	0.00041	Sulfur-containing compounds	4.70E-12	Atkinson, R. et al.; 2004; Atmos. Chem. Phys.	reaction to H2O + SH	2.4626				34.1000	15600.0000
Thiophene	110-02-1	0.00056	Sulfur-containing compounds	9.51E-12	Atkinson, R. et al.; 1985; Chem. Rev.		1.2170	5.99E-20	Atkinson, R. et al.; 1983; Int. J. Chem. Kinet.	1.2140	84.1400	79.7000
Tetrahydrothiophene	110-01-0	0.00062	Sulfur-containing compounds	1.97E-11	Wine, P.H. et al.; 1984; Int. J. Chem. Kinet.		0.5875				88.1000	18.4000
Diethyl disulphide	110-81-6	0.002	Sulfur-containing compounds								122.2400	4.2800
Dimethyl disulphide	624-92-0	0.0022	Sulfur-containing compounds	2.29E-10	DeMore, W.B. et al.; 1997; JPL Publication 97-4		0.0505				94.1900	28.7000
Dimethyl sulphide	75-18-3	0.003	Sulfur-containing compounds	5.15E-12	Turnipseed et al., A.A.; 1996; J. Phys. Chem.		2.2474				62.1300	502.0000
Carbonyl sulphide	463-58-1	0.055	Sulfur-containing compounds	1.96E-15	Atkinson, R. et al.; 2004; Atmos. Chem. Phys.		5905.1398				60.0700	9412.0000
Carbon disulphide	75-15-0	0.21	Sulfur-containing compounds	1.98E-12	Atkinson, R. et al.; 1989; J. Phys. Chem. Ref. Data		5.8455				76.1390	359.0000
Sulfur dioxide	7446.09.5	0.87	Sulfur-containing compounds	1.10E-12	Barnes, I. et al.; 1987; Phys. Chem. Behav. Atmos. Pollut. Proc. Eur. Symp.	at 300 K	10.5219				64.0660	3000.0000
α-Pinene	80-56-8	0.018	Terpenes	5.33E-11	Atkinson, R.; 1986; Chem. Rev.		0.2171	8.09E-17	Atkinson, R. et al.; 1982; Atmos. Environ.	0.1351	136.2380	4.7500
ß-Pinene	127-91-3	0.033	Terpenes	7.81E-11	Atkinson, R.; 1986; Chem. Rev.		0.1482	2.24E-17	Khamaganov, V.G. et al.; 2001; J. Phys. Chem. A	0.1329	136.2380	2.9300
Limonene	5989-27-5	0.038	Terpenes	1.61E-10	Gill, K.J. et al.; 2002; J. Phys. Chem. A		0.0719	2.13E-16	Khamaganov, V.G. et al.; 2001; J. Phys. Chem. A	0.0470	136.2380	1.5500
